# Supplementary material for: Effective Removal of Cr(VI) from Wastewater Using Biochar Derived from Walnut Shell
Source: Int J Environ Res Public Health. 2021 Sep 14;18(18):9670. doi: 10.3390/ijerph18189670 (PMC8467037; doi:10.3390/ijerph18189670)
Supplement: Supplementary file 1 [file ijerph-18-09670-s001.zip]

Archive with 2 entries (1 files):
- ijerph-1336000-supplementary/
- ijerph-1336000-supplementary/ijerph-1336000-File S1.pdf
